# Supplementary material for: Enhanced Adsorption of Cadmium by a Covalent Organic Framework-Modified Biochar in Aqueous Solution
Source: Toxics. 2024 Sep 30;12(10):717. doi: 10.3390/toxics12100717 (PMC11510796; doi:10.3390/toxics12100717)
Supplement: Supplementary file 1 [file toxics-12-00717-s001.zip]

Archive with 1 entries (1 files):
- toxics-3222506-supplementary.pdf
